# Supplementary material for: Negative Emotional Arousal Impairs Associative Memory Performance for Emotionally Neutral Content in Healthy Participants
Source: PLoS One. 2015 Jul 17;10(7):e0132405. doi: 10.1371/journal.pone.0132405 (PMC4505890; doi:10.1371/journal.pone.0132405)
Supplement: S1 File — (XLS) [file pone.0132405.s001.xls]

## Sheet: Plos-2015-EXP1
group	STR/NUT	ID	SEX	AGE	EDUCATION	QUESTIONNAIRE- BEFORE	QUESTIONNAIRE- AFTER	NewVar1	BL-Item	BL-Association	EX-Item	EX-Association	NewVar6	Mean-Hit-Bl-Item	Mean-FA-Bl-Item	Mean-Hit-Bl-Asso	Mean-FA-Bl-Asso	Mean-Hit-Exp-Item	Mean-FA-Exp-Item	Mean-Hit-Exp-Asso	Mean-FA-Exp-Asso	NewVar1	total-Item	total assoc	total-before	total after	NewVar
1	s2		female	23	12	26	27		0.4375	0.357143	0.625	0.3125		0.5	0.0625	0.607143	0.25	0.8125	0.1875	0.5625	0.3125		0.53125	0.334821	0.397321	0.46875
1	s2		female	25	12	40	52		0.625	0.607143	0.25	0.214286		0.75	0.125	0.857143	0.25	0.375	0.166667	0.5625	0.3125		0.4375	0.410714	0.616071	0.232143
1	s1		female	23	12	23	26		0.5	0.657143	0.607143	0.110714		0.75	0.25	0.857143	0.2	0.857143	0.25	0.625	0.3125		0.553571	0.383929	0.578571	0.358929
1	s2		female	26	12	33	50		0.75	0.607143	0.5	0.1875		0.875	0.125	0.732143	0.125	0.8125	0.3125	0.5625	0.3125		0.625	0.397321	0.678571	0.34375
1	s1		female	24	12	36	57		0.604167	0.464286	0.583333	0.303571		0.666667	0.0625	0.75	0.285714	0.833333	0.25	0.741071	0.3125		0.59375	0.383929	0.534226	0.443452
1	s1		male	23	12	26	25		0.928571	0.9375	0.875	0.9375		1	0.0714286	0.9375	0	0.9375	0.0625	0.9375	0.4375		0.901786	0.9375	0.933036	0.90625
1	s2		female	24	13	28	52		0.375	0	0.25	0.0982143		0.625	0.25	0.625	0.625	0.625	0.375	0.598214	0.3125		0.3125	0.0491071	0.1875	0.174107
1	s2		female	23	12	24	40		0.625	1	0.625	0.8125		0.625	0	1	0	0.9375	0.3125	0.8125	0.4375		0.625	0.90625	0.8125	0.71875
1	s1		female	22	12	20	23		0.9375	0.8125	0.8125	0.875		0.9375	0	0.875	0.0625	0.8125	0	0.875	0.375		0.875	0.84375	0.875	0.84375
1	s1		male	25	13	20	20		0.8125	0.8125	0.8125	0.875		0.875	0.0625	0.875	0.0625	0.875	0.0625	0.9375	0.4375		0.8125	0.84375	0.8125	0.84375
1	s2		female	24	12	27	56		0.875	0.9375	0.553571	0.375		0.9375	0.0625	1	0.0625	0.6875	0.133929	0.6875	0.375		0.714286	0.65625	0.90625	0.464286
1	s1		male	21	12	28	28		0.464286	0.5	0.491071	0.241071		0.589286	0.125	0.875	0.375	0.5625	0.0714286	0.678571	0.428571		0.477679	0.370536	0.482143	0.366071
1	s1		female	23	12	21	62		0.375	0.375	0.3125	-0.0625		0.625	0.25	0.526786	0.482143	0.5625	0.25	0.625	0.3125		0.34375	0.15625	0.375	0.125
1	s2		female	23	12	39	50		0.4375	0.294643	0.294643	0.0267857		0.6875	0.25	0.607143	0.3125	0.669643	0.375	0.5625	0.3125		0.366071	0.160714	0.366071	0.160714
1	s1		male	27	12	33	35		0.625	0.625	0.375	0.25		0.625	0	0.75	0.125	0.5	0.125	0.5625	0.3125		0.5	0.4375	0.625	0.3125
0	n2		female	22	12	20	20		0.4375	0.428571	0.5625	0.223214		0.625	0.1875	0.866071	0.4375	0.6875	0.125	0.625	0.375		0.5	0.325893	0.433036	0.392857
0	n2		female	23	13	32	28		0.616071	0.75	0.616071	0.75		0.9375	0	0.616071	0.625	0.6875	0.0714286	0.9375	0.5		0.616071	0.75	0.683036	0.683036
0	n1		male	24	12	25	21		0.2	0.345238	0.1875	0.188095		0.45	0.25	0.571429	0.22619	0.5	0.3125	0.414286	0.2		0.19375	0.266667	0.272619	0.187798
0	n1		female	23	12	29	30		0.607143	0.4375	0.583333	0.294643		0.75	0.142857	0.8125	0.375	0.9375	0.354167	0.6875	0.3125		0.595238	0.366071	0.522321	0.438988
0	n1		female	22	12	30	35		0.375	0.3125	0.5	0.4375		0.5625	0.1875	0.75	0.4375	0.625	0.125	0.75	0.3125		0.4375	0.375	0.34375	0.46875
0	n2		female	24	12	31	24		0.8125	0.473214	0.75	0.875		0.875	0.0625	0.598214	0.125	0.75	0	0.875	0.5		0.78125	0.674107	0.642857	0.8125
0	n2		female	23	13	29	32		0.875	0.928571	0.75	0.678571		0.8125	0	0.928571	0	0.8125	0.0625	0.75	0.5		0.8125	0.803571	0.901786	0.714286
0	n1		female	23	12	35	38		0.8125	0.9375	0.5	0.875		0.9375	0.125	1	0.0625	0.8125	0.3125	0.875	0.375		0.65625	0.90625	0.875	0.6875
0	n1		female	23	13	20	20		0.75	0.875	0.8125	0.8125		0.8125	0.0625	0.875	0	0.9375	0.1875	0.875	0		0.78125	0.84375	0.8125	0.8125
0	n1		female	28	13	32	27		0.8125	0.875	0.75	0.928571		0.9375	0.125	0.9375	0.0625	0.875	0.125	1	0.5		0.78125	0.901786	0.84375	0.839286
0	n1		female	22	12	29	27		0.6875	0.5	0.6875	0.458333		1	0.3125	0.75	0.25	0.9375	0.25	0.770833	0.4375		0.6875	0.479167	0.59375	0.572917
0	n2		male	24	12	44	37		0.9375	1	0.9375	1		0.9375	0	1	0	0.9375	0	1	0.5		0.9375	1	0.96875	0.96875
0	n2		female	26	12	33	30		0.5625	0.732143	0.75	0.625		0.6875	0.125	0.857143	0.125	0.875	0.125	0.8125	0.375		0.65625	0.678571	0.647321	0.6875
0	n1		female	23	12	28	24		0.565476	0.0833333	0.625	0.1875		0.857143	0.291667	0.416667	0.333333	0.75	0.125	0.5	0.25		0.595238	0.135417	0.324405	0.40625
0	n2		male	24	12	20	22		0.6875	0.875	0.9375	0.625		0.8125	0.125	1	0.125	1	0.0625	0.8125	0.375		0.8125	0.75	0.78125	0.78125
