# Supplementary material for: Negative Emotional Arousal Impairs Associative Memory Performance for Emotionally Neutral Content in Healthy Participants
Source: PLoS One. 2015 Jul 17;10(7):e0132405. doi: 10.1371/journal.pone.0132405 (PMC4505890; doi:10.1371/journal.pone.0132405)
Supplement: S2 File — (XLS) [file pone.0132405.s002.xls]

## Sheet: Plos-2015 EXP2
name	מין	age	education	GROUP	HR-mean-BL	HR-mean-after	Var65	gender	Var67	Var68	Mem-BL-Item-HIT-MISS	Mem-BL-Assoc-HIT-MISS	Mem-exp-Item-HIT-MISS	Mem-exp-Assoc-HIT-MISS	NewVar5	NewVar6	NewVar7	NewVar8	NewVar9	NewVar10	NewVar11	NewVar12	Var69
		23	12	Anxiety	86	87			Anxiety		0.5	0.833333	0.5	0.333333
		22	12	Anxiety	88.5	107			Anxiety		0.333333	0.166667	0.333333	0.333333
		25	12	Anxiety	74	77			Anxiety		0.5	0.666667	-0.666667	0
		21	12	Anxiety	78.5	79			Anxiety		0.5	0.666667	0.166667	-0.166667
		24	12	Anxiety	65.5	69			Anxiety		0.833333	0.833333	0.5	0.666667
		24	12	Anxiety	75.5	78.5			Anxiety		0.5	0	0.5	-0.333333
		24	12	Anxiety	75.5	85			Anxiety		0.666667	0.5	0.833333	-0.333333
		19	12	Anxiety	88.5	87.5			Anxiety		0.333333	0	0	0.166667
		40	12	Anxiety	89	81			Anxiety		0.333333	0.166667	0.333333	-0.666667
		25	12	Anxiety	80	89.5			Anxiety		0	0	0.166667	0.166667
		33	12	Anxiety	73	98			Anxiety		0.666667	0.166667	0.333333	0.5
		25	13	Anxiety	82	100			Anxiety		1	1	0.666667	0.5
		24	12	Anxiety	83	77			Anxiety		0.833333	0.5	0.333333	0.166667
		27	12	Anxiety	98	91.5			Anxiety		-0.166667	0.666667	0.166667	-0.166667
		25	13	Anxiety	86	85.5			Anxiety		0.333333	0.666667	0.666667	0
		26	13	Anxiety	96	97			Anxiety		0.833333	0.333333	0.333333	0.166667
		23	12	Anxiety	78.5	70			Anxiety		0	0.5	0.666	0.666
		24	13	Anxiety	82	105.5			Anxiety		0.166	0.832	0	0.166
		25	12	Anxiety	65	66			Anxiety		0.32	0.32	0.166	0.32
		19	12	Anxiety	71	78			Anxiety		0.333333	0.833333	0.666667	0.833333
		26	12	Anxiety	84	84			Anxiety		-0.166667	0.333333	0.333333	0.5
		25	15	Anxiety	90	114.5			Anxiety		0.166667	0.5	0.666667	0.833333
		40	12	Anxiety	93	93.5			Anxiety		0.5	0.833333	0.666667	1
		27	12	Anxiety	83	89			Anxiety		0.333333	0.666667	0.666667	0.5
		22	12	Neutral	79.5	86.5			Neutral		0.5	0	-0.833333	0.5
		25	12	Neutral	88.5	92			Neutral		0.5	0.333333	0	0.333333
		24	12	Neutral	89.5	86			Neutral		0.166667	-0.166667	0.5	-0.166667
		23	12	Neutral	76.5	83.5			Neutral		0.166667	0	0.166667	0.333333
		18	12	Neutral	89	85			Neutral		0.833333	0.666667	0	1
		26	13	Neutral	77.5	75			Neutral		0.666667	0.833333	0.5	1
		23	12	Neutral	83.5	73.5			Neutral		0.5	0.5	0.666667	-0.166667
		25	12	Neutral	82.5	79			Neutral		0.5	0.666667	0.333333	0.333333
		18	12	Neutral	85	90.5			Neutral		0.833333	-0.333333	0.833333	0.333333
		21	12	Neutral	82.5	80.5			Neutral		0.833333	0.333333	0.333333	0.166667
		25	13	Neutral	83.5	81.5			Neutral		0	0.166667	0	0.666667
		25	12	Neutral	88.5	78.5			Neutral		0	0.333333	-0.166667	0.5
		24	12	Neutral	86.5	89			Neutral		0.166667	-0.333333	0.333333	0
		28	16	Neutral	68.5	70.5			Neutral		1	0.333333	0.5	0.166667
		26	16	Neutral	73.5	89			Neutral		-0.333333	0.5	0.333333	0.666667
		24	12	Neutral	73	75			Neutral		-0.334	0	0.32	0.5
		23	12	Neutral	94	92			Neutral		0.332	0.332	0.666	0.5
		24	12	Neutral	84	83.5			Neutral		0.5	1	0.666667	1
		24	12	Neutral	89.5	91			Neutral		0.666667	0.333333	0.166667	-0.166667
		30	12	Neutral	91	89.5			Neutral		0.833333	1	0.666667	0.833333
		39	12	Neutral	78	84			Neutral		0.166667	0.5	-0.166667	0
		25	12	Neutral	69.5	73.5			Neutral		0.833333	1	0.666667	0.833333
		27	17	Neutral	80.5	87			Neutral		0.333333	0.166667	0	-0.166667
